# Supplementary material for: Longitudinal dynamics of gut bacteriome and mycobiome interactions pre- and post-visceral surgery in Crohn’s disease
Source: Front Cell Infect Microbiol. 2024 Jan 15;13:1275405. doi: 10.3389/fcimb.2023.1275405 (PMC10822897; doi:10.3389/fcimb.2023.1275405)
Supplement: Supplementary file 1 [file Presentation_1.zip]

Archive with 1 entries (1 files):
- Supplements_Crohn_Paper_Review_2.docx
